# Supplementary material for: Molecularly self‐fueled nano-penetrator for nonpharmaceutical treatment of thrombosis and ischemic stroke
Source: Nat Commun. 2023 Jan 17;14:255. doi: 10.1038/s41467-023-35895-5 (PMC9845202; doi:10.1038/s41467-023-35895-5)
Supplement: Supplementary file 6 — Source Data [file 41467_2023_35895_MOESM6_ESM.xlsx]

## Sheet: Figure 2
Fig. 2c-NO generation from B-BD NAs at various molar ratios of DiR and BNN6 from 10:1 to 1:10.
10:1			8:1			5:1			3:1			2:1			1:1			1:2			1:3			1:5			1:8			1:10
0	0	0	0.354832	0	0.044785	1.0473	0.285936	0	1.19957	0.438208	1.0473	2.41774	2.26547	2.57001	3.48364	2.87455	3.1791	6.68135	10.0313	6.22453	9.42224	12.879	13.6859	9.57451	6.98589	9.72678	9.72678	8.66088	9.42224	9.42224	9.42224	7.13816
Fig. 2d-Particle sizes distribution profilesof B-BD NAs			Fig. 2e-Particle sizes distribution profilesof T-BD NAs			Fig. 2f-Particle sizes distribution profilesof N-BD NAs
size(d.nm)	intensity		size(d.nm)	intensity		size(d.nm)	intensity
58.771	0.396		58.771	0		50.748	1.55
68.061	2.376		68.061	3.006		58.771	4.804
78.82	5.975		78.82	11.088		68.061	8.913
91.28	10.372		91.28	19.411		78.82	12.716
105.709	14.341		105.709	23.301		91.28	15.216
122.42	16.716		122.42	21.087		105.709	15.843
141.772	16.777		141.772	14.318		122.42	14.539
164.183	14.472		164.183	6.523		141.772	11.71
190.137	10.447		190.137	1.267		164.183	8.085
220.194	5.877		220.194	0		190.137	4.524
255.002	2.108		255.002	0		220.194	1.786
295.312	0.142		295.312	0		255.002	0.313
Fig. 2g-Colloidal stability of B-BD NAs, T-BD NAs, and N-BD NAs incubated in PBS.
	B-BD NAs			T-BD NAs			N-BD NAs
0	87.84	95.94	96.69	74.66	80.26	80.42	140.9	140.5	142.9
1	507.1	543.9	526	94.97	93.96	95.15	207.8	213.8	199.3
2	1131	1100	1089	103.2	92.69	84.82	218.5	213.4	207.2
4	930.6	1035	1029	93.13	98.5	99	207	215.3	200.8
6	2002	1895	1606	103.1	95.55	96.5	191.8	200.6	196.9
8	5021	3601	2370	100.2	96.39	93.97	206.6	199.7	210
Fig. 2h-In vitro thrombus-targeting fluorescence intensity in artificial blood clots treated with PBS
PBS	DiR Sol	B-BD NAs	T-BD NAs	N-BD NAs
0.7323	1.311	1.517	3.459	3.827
0.6357	1.436	1.164	3.594	3.251
0.6296	1.329	1.26	3.169	3.481
Fig. 2j- Particle size changes of B-BD NAs and T-BD NAs in the presence of urea (50 mM), NaCl (50 mM), and SDS (50 mM).
	T-BD NAs			B-BD NAs
Control	130	130	25.77	104.8	103.4	105.4
Urea	125.1	118.8	124.4	98.64	106.2	96
NaCl	930.6	1035	1029	1131	1100	1089
SDS	4000	4000	4000	4000	4000	4000
Fig. 2k- UV absorption spectra of DiR Sol, BNN6 Sol, B-BD NAs, and T-BD NAs.								Fig. 2l-Fluorescence spectra of DiR Sol, B-BD NAs, and T-BD NAs.
Wavelength (nm)	BNN6 Sol	DiR Sol	T-BD NAs	B-BD NAs				Wavelength (nm)	DiR Sol	T-BD NAs	B-BD NAs
280	3.054	3.124	3.274	3.257				700	17	5	7
290	1.091	0.385	1.303	1.317				710	17	4	4
300	0.498	0.33	0.687	0.699				720	0	5	8
310	0.333	0.291	0.498	0.504				730	0	0	0
320	0.26	0.277	0.391	0.393				740	10	0	2
330	0.221	0.254	0.335	0.336				750	6	1	6
340	0.184	0.212	0.297	0.297				760	36	4	7
350	0.161	0.176	0.285	0.284				770	59	10	24
360	0.131	0.144	0.265	0.264				780	639	151	114
370	0.092	0.141	0.22	0.221				790	874	232	168
380	0.07	0.144	0.183	0.184				800	348	72	67
390	0.056	0.144	0.15	0.15				810	91	16	22
400	0.052	0.141	0.148	0.147				820	50	2	11
410	0.049	0.119	0.152	0.151				830	0	4	6
420	0.048	0.095	0.152	0.151				840	0	7	14
430	0.046	0.08	0.148	0.148				850	119	0	31
440	0.045	0.073	0.123	0.123
450	0.045	0.066	0.098	0.097
460	0.044	0.061	0.081	0.081
470	0.043	0.06	0.073	0.073
480	0.042	0.063	0.065	0.066
490	0.041	0.069	0.06	0.061
500	0.041	0.083	0.06	0.06
510	0.041	0.104	0.064	0.064
520	0.041	0.135	0.072	0.072
530	0.041	0.194	0.087	0.087
540	0.041	0.271	0.112	0.111
550	0.041	0.399	0.147	0.145
560	0.041	0.541	0.214	0.21
570	0.041	0.697	0.303	0.296
580	0.04	0.839	0.447	0.437
590	0.04	0.952	0.604	0.594
600	0.04	1.026	0.776	0.768
610	0.039	1.054	0.931	0.926
620	0.039	1.054	1.054	1.051
630	0.038	1.04	1.135	1.135
640	0.038	1.013	1.163	1.165
650	0.037	0.982	1.16	1.166
660	0.037	0.943	1.139	1.149
670	0.036	0.897	1.105	1.12
680	0.036	0.855	1.066	1.085
690	0.036	0.818	1.021	1.042
700	0.036	0.793	0.968	0.991
710	0.036	0.774	0.919	0.945
720	0.037	0.758	0.876	0.902
730	0.038	0.734	0.848	0.874
740	0.04	0.706	0.824	0.852
750	0.04	0.665	0.805	0.834
760	0.041	0.62	0.78	0.808
770	0.04	0.568	0.749	0.778
780	0.04	0.515	0.707	0.735
790	0.04	0.458	0.659	0.686
800	0.039	0.409	0.606	0.63
810	0.04	0.358	0.55	0.571
820	0.04	0.324	0.49	0.508
830	0.043	0.279	0.437	0.452
840	0.044	0.234	0.382	0.395
850	0.046	0.198	0.319	0.33
860	0.047	0.163	0.265	0.274
870	0.051	0.134	0.213	0.22
880	0.052	0.124	0.173	0.179
890	0.051	0.141	0.142	0.148
900	0.052	0.124	0.124	0.128

## Sheet: Figure 3
Fig. 3b-In vitro photothermal heating curves.																							Fig. 3c-In vitro photothermal conversion efficiency of T-BD NAs
	DiR Sol			B-BD NAs			N-BD NAs			T-BD NAs			PBS			BNN6 Sol			BD Sol
0	23.4	25	25.4	26.2	25.8	25.8	25.8	26.2	25.8	25.9	25.9	26.7	22	21	22	22	21	22	25.9	25.9	26.7			T-BD NAs	H2O
0.5	30.8	33.8	33.8	33.5	33.6	33.5	31.4	33.4	33.6	33.7	34	35.1	21.9	21	22.1	21.9	21	22.1	33.7	34	35.1		0	21.7	17
1	35.9	36.9	36.8	36.6	36.5	36.7	33.8	36.5	36.7	36.5	37	38	22	20.7	22.1	22	20.7	22.1	36.5	37	38		0.5	35.5	17.3
1.5	38	39.7	39.2	39.1	39	39.2	36.7	39.3	39.3	39.1	39.5	40.4	22	21	21.9	22	21	21.9	39.1	39.5	40.4		1	40.1	17.6
2	40.5	41.7	41.3	41.4	41.1	41.2	38.7	41.4	41.4	40.9	41.5	42.6	21.9	20.8	22	21.9	20.8	22	40.9	41.5	42.6		1.5	43.1	18.5
2.5	42.5	43.3	43.1	43.3	42.8	43.1	42.1	43.2	43.1	42.7	43.7	44.6	21.9	21	22.1	21.9	21	22.1	42.7	43.7	44.6		2	45.7	19.4
3	44.1	44.7	45.1	44.9	44.3	44.6	43.6	45	44.7	44.3	45.3	46.3	22	20.7	22.1	22	20.7	22.1	44.3	45.3	46.3		2.5	47.6	20
3.5	45.9	46.6	46.5	45.2	45.8	46.1	45	46.3	46	45.7	47	47.7	22	21	21.9	22	21	21.9	45.7	47	47.7		3	49.7	20.3
4	47.2	47.8	47.6	47.6	47.2	47.3	46	47.6	47.3	46.9	48.2	49	21.9	20.8	22	21.9	20.8	22	46.9	48.2	49		3.5	51.1	21
4.5	48.7	49.2	49	48.7	48.3	48.5	47.1	48.9	48.6	47.7	49.8	50.2	22	21.1	21.9	22	21.1	21.9	47.7	49.8	50.2		4	52.9	20.9
5	49.7	50.3	49.6	49.9	49.5	49.5	47.5	49.9	49.8	48.7	50.7	50.9	21.9	21.1	22	21.9	21.1	22	48.7	50.7	50.9		4.5	53.6	21.3
5.5	50.7	51.1	50.6	50.6	50.2	50.2	49.1	50.7	50.4	49.8	51.4	52	22	20.7	22.1	22	20.7	22.1	49.8	51.4	52		5	54.8	21.4
6	51.6	51.8	51.4	51.5	50.6	50.9	49.5	51.3	51.2	50.2	52.1	52.5	22	21	22.1	22	21	22.1	50.2	52.1	52.5		5.5	55.5	21.8
6.5	52.3	52.6	51.9	52	51.1	51.6	49.9	52.5	51.8	51.3	52.8	53.4	21.9	20.7	22	21.9	20.7	22	51.3	52.8	53.4		6	56.4	21.5
7	52.7	53.2	52.6	52.7	51.5	52.3	51	53	52	51.9	53.6	54	21.9	21.1	22.1	21.9	21.1	22.1	51.9	53.6	54		6.5	57	21.5
7.5	53.6	53.6	53.2	52.9	52.2	52.7	51.5	53.4	52.8	52.3	53.8	54.5	21.9	21.2	22	21.9	21.2	22	52.3	53.8	54.5		7	57.6	21.9
8	54	53.9	53.3	53.4	52.5	53.1	52.3	54.1	52.9	52.8	54.1	55	22	21.2	22	22	21.2	22	52.8	54.1	55		7.5	58	22.1
8.5	54.2	54.1	53.9	53.6	52.9	53.6	52.9	54.2	53.2	53.1	54.9	55.4	22	21.1	22	22	21.1	22	53.1	54.9	55.4		8	58	21.8
9	54.5	54.4	54.1	54	53.2	54.2	52.9	54.5	54	53.2	55.2	55.8	21.9	21.4	21.9	21.9	21.4	21.9	53.2	55.2	55.8		8.5	57.6	22.1
9.5	54.6	55.6	54.2	54.2	53.6	54.2	53.4	54.7	54.5	53.5	55.6	55.5	22.1	21.4	22	22.1	21.4	22	53.5	55.6	55.5		9	57.8	21.8
10	54.4	56.1	54.3	54.5	53.8	54.5	53.8	55	54.5	54.1	55.8	55.8	21.9	21.4	22	21.9	21.4	22	54.1	55.8	55.8		9.5	57.8	22
10.5	54.6	56.2	55.1	55.1	53.7	54.9	54	55.8	54.2	54.5	56.1	56	21.9	21.3	22	21.9	21.3	22	54.5	56.1	56		10	57.7	22
11	55.3	56.5	55.1	55.1	53.7	55.3	54.3	55.5	54.7	54.8	56.6	56.5	21.9	21.6	21.9	21.9	21.6	21.9	54.8	56.6	56.5		10.5	50.8	22
11.5	55.5	56.8	55.5	55.5	54.2	55.2	54.3	55.8	54.9	54.8	56.4	56.8	21.8	21.8	21.9	21.8	21.8	21.9	54.8	56.4	56.8		11	46.2	21.6
12	55.5	56.6	54.9	55.8	54.5	55.4	54.4	55.9	54.9	55	56.9	57.1	21.9	21.6	22	21.9	21.6	22	55	56.9	57.1		11.5	43	21.9
12.5	55.8	56.7	54.8	55.8	54.6	55.5	54.7	55.9	54.9	55.4	57.1	57.4	21.7	21.5	21.9	21.7	21.5	21.9	55.4	57.1	57.4		12	40.4	20.9
13	55.8	57	54.8	55.9	54.7	55.7	54.2	56.3	55.2	55.1	57.1	57.7	21.7	21.5	22	21.7	21.5	22	55.1	57.1	57.7		12.5	37.7	20.6
13.5	55.8	57.1	55	55.9	54.8	55.7	54.3	56.7	55.4	55.3	57.2	57.6	21.9	21.4	22.1	21.9	21.4	22.1	55.3	57.2	57.6		13	35.8	20.3
14	55.9	56.4	54.9	56	55.2	55.8	54.8	56.6	55.5	55.6	57.4	57.5	21.9	21.6	22	21.9	21.6	22	55.6	57.4	57.5		13.5	34	19.7
14.5	55.9	56.7	54.8	56.2	55.5	55.9	55.2	56.6	55.4	56.1	57.2	57.2	21.9	21.6	22.1	21.9	21.6	22.1	56.1	57.2	57.2		14	32.5	19.6
15	56	56.7	55	56	55.4	55.9	55.4	56.7	55.8	55.7	57.1	57.3	21.9	21.7	22	21.9	21.7	22	55.7	57.1	57.3		14.5	31.2	19.4
																							15	30.3	19.3
																							15.5	29.3	19.4
																							16	28.3	19.3
Fig. 3d-NO release curves.																							16.5	27.5	19.4
	B-BD NAs + L			T-BD NAs + L			BD Sol + L			DiR Sol + L			N-BD NAs + L										17	26.5	19.2
0	0	0	0	0	0	0	0	0	0	0	0	0	0	0	0								17.5	26.2	19.3
5	52.495	39.6871	56.0528	48.2257	45.5218	50.3603	41.5371	45.0949	43.9564	2.54419	1.97495	0.97878	0	0	0								18	25.6	19.4
10	85.084	71.2799	84.0878	77.2569	74.2684	80.957	52.9219	57.4759	56.622	-0.58663	3.11343	2.82881	0	0	0								18.5	25.2	19.6
20	109.561	100.88	123.65	112.834	108.707	117.815	82.807	82.3801	74.8377	-0.44432	3.54036	3.39805	0	0	0								19	24.7	19.3
30	137.312	112.55	132.9	130.623	125.5	140.585	104.723	106.004	112.977	0.55185	4.53653	2.25957	0	0	0								19.5	24.3	19.6
60	152.397	145.139	157.377	156.808	144.996	150.974	128.916	128.916	125.927	0.40954	4.67884	1.83264	0	0	0								20	24.2	19.3
Fig. 3f-NO release curves of BNN6 Sol and T-BD NAs under heating (50℃) or 808 nm laser irradiation within 60 min.
	BNN6 Sol+L			BNN6 Sol+H			T-BD NAs+L			T-BD NAs+H
0	0	0	0	0	0	0	0	0	0	0	0	0
5	16.7752	17.7714	17.3444	19.6214	14.6405	17.2021	48.2257	45.5218	50.3603	17.7714	15.9213	16.9175
10	19.1945	22.183	24.6022	19.0522	12.6482	15.4944	77.2569	74.2684	80.957	15.6367	14.3559	21.8984
20	25.5984	32.7139	33.2831	19.7637	14.9252	18.3406	112.834	108.707	117.815	21.4714	12.7905	17.7714
30	35.5601	37.6948	37.5525	16.7752	17.0598	19.6214	130.623	125.5	140.585	19.7637	16.3483	18.056
60	42.1064	46.8026	47.6565	24.8869	23.4638	29.1562	156.808	144.996	150.974	21.756	23.0368	18.7675
Fig. 3g-Off-on NO generation variations by the switch of laser irradiation.
0	0	0	0
10	0.26079	0	0
20	54.9423	53.9481	54.0902
30	56.2206	53.9481	55.0844
40	91.302	88.0353	95.989
50	94.0006	91.4441	93.8586
60	129.65	125.957	137.462
Fig. 3i-Laser-triggered NO release from T-BD NAs and PLGA-BD NAs at the same dose of DiR/BNN6.
	PLGA-BD NPs + L			T-BD NAs + L
0	0	0	0	0	0	0
5	19.5769	22.2754	16.8783	48.2257	45.5218	50.3603
10	41.5915	39.7451	39.8872	77.2569	74.2684	80.957
20	57.6409	52.5278	55.0844	112.834	108.707	117.815
30	77.099	77.8092	79.3715	130.623	125.5	140.585
60	122.407	119.85	122.265	156.808	144.996	150.974
Fig. 3k-The motion speed of T-BD NAs and PLGA-BD NPs incubated in PBS.
	T-BD NAs			PLGA-BD NPs
- L	2.17	1.93378	1.75443	1.59	1.76	1.82
+ L	6.5	5.74	6.26	3.816	5.14	4.68

## Sheet: Figure 4
Fig. 4c- Fibrin and hemoglobin levels in the blood clot supernatants after different treatments with/without the 808 nm NIR laser irradiation
	Fribin			Hemoglobin
Ⅰ	0.124	0	0.026	0.123	0.113	0.103
Ⅱ	0	0.017	0	0.079	0.102	0.076
Ⅲ	0.181	0.161	0.173	0.124	0.122	0.128
Ⅳ	0.179	0.171	0.171	0.129	0.136	0.123
Ⅴ	0.167	0.174	0.248	0.133	0.135	0.203
Ⅵ	0.106	0.054	0.149	0.112	0.102	0.164
Ⅶ	0.091	0.058	0.107	0.118	0.117	0.115
Ⅰ	0.323	0.282	0.398	0.131	0.107	0.105
Ⅱ	0.538	0.549	0.322	0.158	0.175	0.144
Ⅲ	0.983	1.026	1.071	0.274	0.266	0.295
Ⅳ	1.823	1.172	1.293	0.543	0.513	0.481
Ⅴ	3.002	3.106	2.971	1.74	1.68	1.361
Ⅵ	2.917	3.129	3.417	1.792	1.74	1.655
Ⅶ	1.597	1.498	1.108	0.664	0.685	0.602
Fig. 4f- Thrombolytic rates under 808 nm NIR laser irradiation.
Ⅰ	II	Ⅲ	Ⅳ	Ⅴ	Ⅶ	Ⅵ
4.28	13.2075	31.8344	64.9679	76.75	33.3333	78.37
2.58	19.6203	26.6301	59.2671	81.03	34.1902	84
5.01	15.8942	27.0139	68.4091	73.08	45.9528	73.7431
Fig. 4h-Quantitative results of depth of clot penetration.
Distance_(inches)	C6/T-BD NAs + L	C6/B-BD NAs + L	C6/N-BD NAs + L	PLGA-BD NPs + L	C6 Sol + L
0	84	1	9.3333	15	1
1.69342	81.171	1.4351	44.2774	12.4819	1.1317
3.38658	66.2264	1.6269	37.3909	11.336	2.307
5.08	36.4315	3.0257	28.9199	11.2091	0.7092
6.77342	53.5403	4.4812	34.3775	11.576	0.9218
8.46658	69.7386	8.6255	28.3557	7.9831	7.0404
10.16	80.0923	24.9518	16.1459	6.4355	9.3448
11.8534	84.1429	52.5624	17.0117	7.7849	11.7708
13.5466	83.9077	37.9647	19.0096	17.8874	14.9898
15.24	83.344	31.8314	17.0547	39.2268	11.4429
16.9334	84.9553	31.5218	8.8283	42.5171	3.5923
18.6266	83.2381	42.5663	12.4055	30.0184	3.4377
20.32	81.1137	66.2445	13.583	25.4061	3.1395
22.0134	82.45	75.5731	13.6638	26.8313	3.34
23.7066	84.619	74.224	22.2715	16.7136	5.6875
25.4	85	67.6161	21.7954	5.9796	5.0553
27.0934	84.8571	64.2537	18.1557	9.0996	5.1633
28.7866	84.6171	68.7388	17.8537	7.1239	6.6914
30.48	84.8358	70.2204	11.4178	2.1677	8.3321
32.1734	84.6054	69.0257	16.2698	2.0981	6.3604
33.8666	84.4597	68.3924	17.8688	2.1746	1.8588
35.56	85	70.2958	11.4809	6.6743	2.3594
37.2534	82.4247	70.3257	11.1362	7.3243	2.8844
38.9466	80.5695	55.4315	9.7127	3.8519	3.0705
40.64	80.9397	42.6849	9.9756	2.4712	2.4422
42.3334	82.0253	44.7882	7.8139	3.4837	4.5451
44.0266	78.8902	39.5286	7.1249	2.5514	4.3763
45.72	75.7191	36.7001	4.4095	2.6312	4.25
47.4134	76.1905	31.0935	1.5277	2.191	3.8333
49.1066	75.3819	36.4792	3.2902	3.1137	2.7838
50.8	74.8824	34.7575	4.0775	4.3456	3.8197
52.4934	63.6978	32.792	4.6963	7.11	9.9359
54.1866	63.7512	24.6738	3.7402	4.962	12.2041
55.88	53.1458	16.6361	3.7967	7.4238	9.3835
57.5734	49.0447	16.0631	7.6694	8.138	5.6684
59.2666	66.9524	17.7213	7.7626	4.3638	7.5885
60.96	83.4023	21.8898	6.8138	1.9901	4.9779
62.6534	84.8912	21.8283	5.4146	2.8118	2.8215
64.3466	85	17.632	3.4189	3.3834	5.1701
66.04	85	17.9286	4.2782	1.4074	5.5168
67.7334	85	13.1839	3.5784	1.4793	6.8333
69.4266	85	4.6434	1.5556	2.2146	9.6617
71.12	85	4.7523	3.4727	3.1681	7
72.8134	85	7.0023	9.2178	3.8483	3.6044
74.5066	84.621	8.7903	11.3294	2.5447	5.2211
76.2	82.3265	7.1109	8.0061	4.213	9.6138
77.8934	79.5782	9.4629	7.9661	2.307	7.4613
79.5866	82.0739	25.8993	5.1674	3.5174	7.6363
81.28	84.5044	36.1459	10.1335	4.7112	7.8435
82.9734	85	24.9577	7.9673	1.5806	12.2188
84.6666	85	23.9776	7.3382	1.0997	10.2062
86.36	84.7969	30.8111	8.7747	1.835	14.9531
88.0534	84.551	28.4348	8.8295	3.6749	14.881
89.7466	84.6939	32.3893	7.6004	6.7405	18.7265
91.44	84.3071	33.6209	8.5457	5.3511	25.1509
93.1334	84.2721	32.3115	6.2065	5.5121	20.64
94.8266	83.8571	35.6021	6.4924	3.358	21.1667
96.52	83.62	37.6304	3.4874	3.3105	26.4039
98.2134	83.9155	35.8333	7.4852	4.6564	26.3912
99.9066	81.7279	39.2221	7.2463	3.8882	20.6658
101.6	70.5374	44.9516	5.0262	4.8911	19.2194
103.293	69.9048	38.2766	3.553	3.5903	17.7234
104.987	73.964	40.7331	5.2739	3.0986	13.2653
106.68	81.6667	46.2239	4.9707	4.43	13.1719
108.373	83.0768	38.9092	5.7037	3.7694	18.3265
110.067	83.1642	35.9932	7.6326	4.6461	10.6167
111.76	82.9883	44.2271	6.88	5.247	10.0821
113.453	82.8241	50.385	15.0148	4.5243	11.8976
115.147	83.7561	48.1205	16.933	5.0102	8.9167
116.84	81.8416	39.9965	12.5564	9.1845	10.6458
118.533	82.0476	33.9629	9.468	17.1702	9.4792
120.227	84.4402	34.9991	8.8951	14.1996	8.5848
121.92	85	33.0036	8.1311	12.4418	9.7789
123.613	85	30.6405	8.5634	12.8518	7.7476
125.307	85	27.4268	9.9438	11.602	9.3941
127	84.8173	30.1241	13.7747	6.053	16.6463
128.693	84.9368	35.4867	11.9564	1.4672	14.0221
130.387	85	37.1979	10.9549	4.7892	15.6302
132.08	85	35.7281	11.7039	6.0741	17.7241
133.773	85	34.738	14.9686	9.6366	15.2132
135.467	84.9757	38.3936	14.5562	10.6726	13.2925
137.16	83.3732	39.5655	13.0676	9.3057	17.0174
138.853	73.3353	39.6876	9.3333	14.0833	24.0306
140.547	66.6122	33.6841	14.1617	22.1762	15.6274
142.24	72.9048	34.4007	18.7208	25.0245	10.1667
143.933	78.9738	32.0976	23.0205	18.2309	10.0199
145.627	78.6521	33.1124	17.5499	17.6837	13.4919
147.32	80.3275	40.75	25.4287	14.8983	14.0206
149.013	83.7755	42.1149	32.7498	19.1119	11.0476
150.707	84.7872	35.1495	33.3918	14.5673	7.0145
152.4	84.7979	34.0877	29.8176	15.3866	6.4405
154.093	84.7143	31.7262	27.3329	8.7572	8.7448
155.787	84.9845	30.1978	25.1618	5.9891	12.2925
157.48	84.8989	33.3414	20.6889	10.7859	9.6975
159.173	84.9252	36.6025	16.4644	34.6321	8.7445
160.867	84.6939	37.0888	15.0885	36.4471	11.9822
162.56	84.7697	35.4328	11.4204	22.6925	14.0408
164.253	83.7843	35.2394	14.6767	17.8395	21.1684
165.947	82.6667	35.6374	14.6721	21.1281	11.1458

## Sheet: Figure 5
Fig. 5c-Fluorescence images quantitative results of the carotid artery embolic vessels.
	DiR Sol					B-BD NPs					T-BD NAs					N-BD NAs
0	0	0	0	0	0	0	0	0	0	0	0	0	0	0	0	0	0	0	0	0
5	6.256	9.529	6.146	7.501	4.463	5	7.31	5.862	9.282	7.544	13.97	11.38	18.98	20.09	14.78	11.11	15.91	15.08	12.53	14.62
15	5.752	3.43	3.519	6.423	4.646	7.105	9.196	7.76	7.633	9.107	14.06	18.81	24.53	24.91	14.51	18.87	19.16	21.59	18.7	19.03
30	3.899	2.342	3.286	4.143	3.398	9.205	11.2	8.673	13.66	14.68	26.74	20.22	25.64	28.1	20.69	25.15	22.94	23.77	22.99	22.65
60	4.827	2.534	2.64	2.85	2.027	8.4	8.741	7.019	6.538	11.9	27.28	31.15	31.23	32.86	32.98	28.37	27.29	27.32	32.5	33.23
90	2.592	1.892	2.682	3.057	3.107	5.868	5.259	7.048	5.97	6.083	20.03	25.92	27.5	25.39	16.28	23.08	22.87	18.18	17.55	24.99
Fig. 5d-In vivo photothermal heating curve.
	DiR Sol + L					B-BD NAs + L					N-BD NAs + L					T-BD NAs + L					PBS
0	34.3	33.5	35	37.3	36	34	35.7	33.6	35.3	36.9	30.5	32.9	32.9	36.9	36.8	32.4	33.8	33.9	33.1	36.9	36.4	37.2	36.8	36.9	36.8
60	39.4	38	36.3	41.2	40.5	40.5	40.2	38.1	42.1	40.6	40.8	39	41	38.8	47.2	41.8	41.5	39.2	42.2	45.6	37.8	37.2	36.6	37.1	36.9
120	42.8	40.8	40.1	41.7	40.8	40.5	43.1	42.6	44	43.4	48.5	40.4	47.9	41.5	47.5	50	50.5	52.4	42.7	46.9	38	36.3	36.9	37.4	36.9
180	42	42.5	40.1	42	41.1	42.2	43.9	42.2	44.4	43.8	52	45.2	51	43.9	47.5	50	50.7	52.4	43.5	48.2	37.3	37.1	36.9	37.1	37.1
240	42.1	42.3	40.5	42.1	41.2	44.2	44.3	42	44.7	44.1	51.5	50.2	51.4	43.7	48.2	50.2	50.9	53	47.1	48.8	37.9	36.7	37.1	37.1	37
300	42.6	43	40.3	42.1	41.1	45.3	44.5	43	44.6	44	52	50.5	51.6	44.8	46.8	50.6	51	52.4	48.2	48.8	36.8	36.8	37.3	37.2	37.2
360	42	42.5	40.2	41.5	41.2	44.1	44.7	42.6	45.2	43.9	50	50.8	51.8	44.9	48	50.6	51.3	52.2	49.6	49.2	37.1	37	37.2	37.2	37.2
420	41.8	42.1	40.3	41.5	41.5	44.4	44.7	42.5	44.9	44.2	53.3	50.8	51.6	44.5	48.9	50.9	51.4	52.2	49.6	49.1	37.5	37	37.2	37.2	37.1
480	42.9	42.8	40.1	41.5	41.6	43.3	44.9	42.3	45	44	50.9	51.1	51.9	45.2	49.3	51.3	51.6	51.2	50.1	49.2	37.7	37.4	37.4	36.9	37.1
540	42.2	43	40	41.4	41.5	45.2	44.6	42.2	44.9	44	51.9	50.5	51.8	44.9	48.9	51.2	51.8	50.3	50.2	49.7	37.5	37.1	37.1	37	37
600	43	42.8	39.9	41.6	41	44.3	44.7	42.9	45	43.9	51.7	51.3	51.3	45.2	49.8	51.1	51.3	50.3	50.2	49.5	37.5	37.2	37.2	37	36.7
660	42.6	42.8	39.8	41.7	41	45.7	44.8	43	45.1	43.8	50.6	50.9	51	45.6	49.9	51.2	51.4	52.9	50.7	49.3	37.8	37.5	37.2	37.1	36.7
720	42.2	42.6	39.8	41.8	40.8	44.2	45	42.7	45.3	43.5	51.5	50.5	50.3	50.4	49.6	51.5	51.6	53.8	51.1	48.8	37.2	37	37.3	37	36.8
780	41.9	42.5	39.7	41.5	40.8	42.3	45.1	42.5	45.6	43.6	51.5	51.3	50.6	51.3	48.2	51.4	51.7	52.8	50.4	48.9	37.6	37.2	37.3	37	36.6
840	43.5	42.3	39.6	41.6	40.7	48.3	45.2	42.3	45.1	43.9	50.6	50.9	50.4	51.2	49.8	51.2	51.9	51.7	47.8	47.9	37.3	37	37.2	37	37
Fig. 5f-Nonpharmaceutical thrombolysis rates of carotid arterial vessel sections after various treatments.
DiR+ L	BD Sol + L	B-BD NAs + L	N-BD NAs +L	T-BD NAs + L	LBK
16.433	29.2866	35.55	55.3307	97.0108	86.5483
11.155	24.8114	38.9852	70.7475	96.6934	81.0473
23.282	23.2152	51.5395	55.2107	86.3523	75.8377
15.9982	11.9294	57.5702	64.9448	87.8435	89.106
23.6976	29.2866	16.5634	23.0734	97.2692	81.6176
Fig. 5i-The sCD40L levels in the blood samples of rats after various treatments.
Sham	DiR+ L	BD Sol + L	B-BD NAs + L	N-BD NAs +L	T-BD NAs + L	LBK	Saline
1.44364	2.66832	1.42137	1.17643	2.66832	1.42137	2.20071	2.46792
0.909227	2.98006	1.62177	1.57724	2.98006	1.10963	2.73512	2.55699
1.22097	3.46993	1.68857	1.55497	3.4254	1.3991	2.40112	2.77965
1.42137	2.95779	2.11165	1.79991	2.91326	1.3323	3.04686	3.559
1.48817	2.35658	2.71285	2.02258	2.33432	1.42137	3.53673	3.6258

## Sheet: Figure 6
Fig. 6c-Quantitative results of the tail thrombus model mice after different treatments.
	DiR Sol					N-BD NAs					B-BD NAs					T-BD NAs
0	0	0	0	0	0	0	0	0	0	0	0	0	0	0	0	0	0	0	0	0
15	0.979	1.811	3.752	2.061	1.166	1.518	1.505	2.105	1.363	1.613	1.74	2.34	2.326	1.47	3.155	3.38	1.84	0.7725	1.067	3.035
30	1.717	1.891	2.579	2.336	2.523	2.44	3.57	3.703	3.188	2.829	2.326	3	2.623	2.836	2.128	4.52	3.092	2.981	3.841	4.833
60	1.711	1.383	0.946	1.742	2.008	3.362	3.366	6.161	5.034	5.172	1.278	2.27	2.406	2.373	2.148	4.743	5.167	3.839	2.686	4.647
120	1.691	1.792	1.338	1.355	1.902	3.474	5.83	2.551	7.637	5.024	1.547	2.159	2.567	1.931	1.783	5.026	4.958	4.851	3.968	3.68
180	0.5305	1.451	2.28	2.163	2.675	8.635	6.545	5.222	8.339	7.123	1.145	1.569	1.939	1.441	2.447	5.612	8.878	7.024	8.89	5.175
240	1.271	1.309	0.7669	0.7766	1.668	2.634	3.893	2.532	5.28	3.763	1.689	0.979	1.599	1.549	0.7076	3.4	5.663	1.537	3.14	1.846
Fig. 6d-The average black tail length loss of the tail thrombus model mice.
Saline	DiR Sol + L	BD Sol + L	B-BD NAs + L	N-BD NAs + L	T-BD NAs + L	LBK
-5.6	-3.8	-3.7	-1.5	0.5	4	1.6
-4.7	-5.3	-2.8	-1.8	0.4	3.6	1.5
-8.2	-5.5	-2.7	-2.8	-1	2.8	2
-4.7	-4.2	-3.3	-2.8	0	3.1	1.9
-4.5	-3.8	-3.4	-4.3	-1.5	2.3	1.5
Fig. 6h-Average black tail length loss of the tail thrombus model mice and representative H&E-stained images of tail thrombus slices.
T-BD NAs + L	LBK
-0.1	-2
-0.5	-1.8
0	-2.5
-0.2	-2.7
0	-1.5

## Sheet: Figure 7
Fig. 7c-Fluorescence quantitative results of major organs in the MCAO model rats (Embolism) and health rats (Sham).
	T-BD NAs Embolism					T-BD NAs Normal					DiR Sol Embolism
Heart	9.444	10.68	9.195	8.03	7.626	3.314	7.912	2.668	7.265	2.668	2.697	9.414	3.236	9.544	9.449
Liver	22.88	31.23	33.76	86.74	80.36	79.94	66.13	70.09	60.96	70.09	60.31	65.54	40.08	67.98	67.86
Spleen	6.05	7.388	7.606	9.495	9.253	23.25	10.8	8.054	10.27	8.054	10.41	11.9	9.592	11.63	11.35
Lung	33.44	39.25	40.57	25.79	29.54	29.97	38.06	36.64	30.32	36.64	36.85	60.78	54.52	38.08	53.06
Kindey	11.2	14.41	13.97	24.24	23.24	6.795	14.34	7.147	11.47	7.147	7.433	19.09	7.194	20.38	21.65
Brain	7.535	8.081	8.479	8.57	8.183	3.879	5.029	3.717	6.42	3.717	4.597	2.96	2.834	3.081	3.227
Fig. 7d-Brain fluorescence quantitative results of T-BD NAs and DiR Sol in the MCAO model rats (Embolism) and health rats (Sham) .
	T-BD NAs Embolism					T-BD NAs Sham					DiR Sol Embolism
0	0	0	0	0	0	0	0	0	0	0	0	0	0	0	0
15	4.304	6.23	9.628	3.317	3.597	4.729	5.38	4.374	3.291	5.185	3.569	5.145	3.959	5.011	6.108
30	10.09	12.15	6.135	7.709	7.092	4.269	5.446	4.464	5.828	6.823	4.659	2.502	3.622	7.775	7.059
60	11.12	14.65	9.112	11.59	11.03	5.89	5.138	6.125	4.746	4.519	3.016	3.249	2.997	4.349	6.101
120	22.78	15.62	23.43	20	17.39	5.54	5.615	5.693	7.773	7.471	3.259	6.213	2.983	3.61	5.46
180	13.95	14.42	15.29	14.47	12.97	4.794	5.866	6.366	5.6	4.737	2.991	2.321	2.461	3.975	3.179
Fig. 7f-Brain infarct volumes.
Normal	Embolized	DiR Sol + L	T-BD NAs + L
0	28.3515	22.4907	4.76432
0	41.3966	19.7525	7.62414
0	25.8368	18.5185	5.03781
0	22.0157	23.9053	8.08771
0	37.1844	20.201	15.21
Fig. 7h-Representative H&E staining results of the brain tissues.
Normal	Embolized	DiR Sol + L	T-BD NAs + L
0	3	3	1
0	2	2	1
0	4	3	0
0	3	2	1
0	2	3	0

## Sheet: Supplementary Fig. 4
Supplementary Fig. 4-Long-term stability of B-BD NAs, T-BD NAs, and N-BD NAs stored at 4℃ under dark conditions.
T-BD NAs						B-BD NAs					N-BD NAs
	1 day	7 days	18 days	30 days		1 day	7 days	18 days	30 days		1 day	7 days	18 days	30 days
37.84	0	0	0	0		0	0	0	0		0	0	0	0										37.84	1.201
43.821	0	0	0	0		0	0	0	0		3.946	3.946	0	0										43.821	1.527
50.748	0	0	0	0		0	0	0	0		6.477	6.477	1.293	0										50.748	1.673
58.771	0	0	2.313	1.476		0.144	0	0	0		8.979	8.979	6.261	3.346										58.771	2.027
68.061	0	1.418	7.005	5.083		1.034	0	0	0		11.008	11.008	12.941	10.875										68.061	2.976
78.82	4.709	7.021	12.51	9.776		2.796	0	0	0		12.225	12.225	18.312	18.654										78.82	4.688
91.28	15.657	14.195	16.873	14.005		5.264	0	0	0.93		12.452	12.452	20.194	22.625										91.28	7.019
105.709	24.96	19.465	18.625	16.486		8.07	1.571	3.346	3.79		11.688	11.688	18.038	20.985										105.709	9.55
122.42	26.304	20.69	17.25	16.593		10.726	7.261	10.875	8.221		10.093	10.093	12.899	14.777										122.42	11.718
141.772	19.161	17.704	13.289	14.439		12.722	14.725	18.654	13		7.949	7.949	6.852	7.133										141.772	12.979
164.183	8.39	12	8.107	10.742		13.642	20.375	22.625	16.636		5.604	5.604	2.107	1.606										164.183	12.97
190.137	0.819	5.912	3.417	6.565		13.259	21.653	20.985	17.932		3.41	3.41	0	0										190.137	11.613
220.194	0	1.593	0.611	2.981		11.604	18.099	14.777	16.406		1.659	1.659	0	0										220.194	9.151
255.002	0	0	0	0.748		8.979	11.384	7.133	12.486		0.531	0.531	0	0										255.002	6.11
295.312	0	0	0	0		5.91	4.518	1.606	7.417		0.04	0.04	0	0										295.312	3.176
341.995	0	0	0	0		3.04	0.416	0	2.876		0	0	0	0										341.995	1.008
396.058	0	0	0	0		0.96	0	0	0.305		0	0	0	0										396.058	0.001
458.666	0	0	0	0		0	0	0	0		0	0	0	0										458.666	0
																								32.674	0.215
																								37.84	0.475
																								43.821	1.091
																								50.748	2.306
																								58.771	4.221
																								68.061	6.691
																								78.82	9.332
																								91.28	11.614
																								105.709	13.015
																								122.42	13.172
																								141.772	11.993
																								164.183	9.697
																								190.137	6.77
																								220.194	3.853
																								255.002	1.564
																								295.312	0.295
																								341.995	0
																								396.058	0

## Sheet: Supplementary Fig. 5
Supplementary Fig. 5- In vitro thrombus-targeting fluorescence intensity in artificial whole blood clots treated with different formulations.
PBS	DiR Sol	B-BD NAs	T-BD NAs	N-BD NAs
0.169	0.5273	1.334	2.058	2.232
0.1732	0.878	1.067	2.435	2.118
0.1464	0.9282	0.9832	2.396	2.495

## Sheet: Supplementary Fig. 6
Supplementary Fig. 6-Concentration-absorbance calibration curve of NaNO2 determined by the Griess assay at 540 nm.
Absorbance L/(g·cm)	NO Concentration (μM)
0.58	80
0.3	40
0.17	20
0.1	10
0.053	5
0.037	2.5

## Sheet: Supplementary Fig. 7
Supplementary Fig. 7-NO generation from T-BD NAs at different concentrations of BNN6 under 808 nm laser irradiation.
Time	0.1 mg/mL			0.2 mg/mL			0.5 mg/mL			0.8 mg/mL			1.0 mg/mL
0	0	0	0	0	0	0	0	0	0	0	0	0	0	0	0
5	1.12109	1.83264	2.82881	5.24808	9.65969	6.52887	21.4714	19.0522	23.8907	34.5639	34.4216	35.1332	48.2257	45.5218	50.3603
10	2.54419	3.25574	4.39422	8.09428	13.0751	9.802	31.7177	29.4408	34.9909	52.7796	52.6373	54.0604	77.2569	74.2684	80.957
20	4.1096	4.82115	6.10194	11.652	17.3444	13.929	45.6641	43.1025	49.2219	79.6762	78.5377	80.8147	112.834	108.707	117.815
30	4.82115	5.39039	6.52887	12.9328	19.1945	15.3521	50.0757	48.9372	54.9143	89.211	89.4956	92.1995	130.623	125.5	140.585
60	9.94431	10.6559	11.652	23.8907	32.7139	28.16	67.1529	65.7298	59.0413	120.662	118.954	114.827	156.808	144.996	150.974

[truncated: 11 more sheets: Supplementary Fig. 8, Supplementary Fig. 9, Supplementary Fig. 10, Supplementary Fig. 12, Supplementary Fig. 13b, Supplementary Fig. 15, Supplementary Fig. 16, Supplementary Fig. 20, Supplementary Fig. 23, Supplementary Fig. 24, Supplementary Fig. 25]
